# Supplementary material for: A versatile web app for identifying the drivers of COVID-19 epidemics
Source: J Transl Med. 2021 Mar 16;19:109. doi: 10.1186/s12967-021-02736-2 (PMC7962635; doi:10.1186/s12967-021-02736-2)
Supplement: Supplementary file 2 — Additional file 2: Three training videos are available with links provided by selecting the instructional material button at the http://covid-webapp.numerusinc.com/ Home page. Direct links to these videos are: Training video 1, https://www.youtube.com/watch?v=iK4VSdiMOC4; Training video 2, https://www.youtube.com/watch?v=ZBdwZaknyj4&t=604s; Traning video 3, https://www.youtube.com/watch?v=NtwcCGDog_o. [file 12967_2021_2736_MOESM2_ESM.zip]

Archive with 3 entries (3 files):
- NMBDASA Video 1.mp4
- NMBDASA Video 2.mp4
- NMBDASA Video 3.mp4
